# Supplementary material for: Morphological Evolution of Coexisting Amphipod Species Pairs from Sulfidic Caves Suggests Competitive Interactions and Character Displacement, but No Environmental Filtering and Convergence
Source: PLoS One. 2015 Apr 23;10(4):e0123535. doi: 10.1371/journal.pone.0123535 (PMC4407961; doi:10.1371/journal.pone.0123535)
Supplement: S1 Table — (XLS) [file pone.0123535.s001.xls]

## Sheet: phylogenetic_analyses
S1 TABLE. List of species used in phylogeneic analysis
species	Locality name	Country	WGS_Xdd	WGS_Ydd	voucher id	28S (lev2-des2) GeneBank Accession Number	28S (lev3-des5) GeneBank Accession Number	H3 GeneBank Accession Number
Niphargus aquilex	Marden območje	Great Britain	-0.855519	50.93	NA029	EF617264	na	KP300936
Niphargus arbiter	Tounjčica špilja	Croatia	15.3263	45.2487	NA052	EF617287	na	JQ815482
Niphargus balcanicus	Vjetrenica pri Zavali	Bosnia and Herzegovina	17.9839	42.8457	NA070	EF617280	JQ815540	JQ815507
Niphargus brachytelson	Lukova jama pri Zdihovem	Slovenia	14.8941	45.5258	NA071	EU693293	JQ815461	JQ815489
Niphargus carniolicus	Jama pod gradom Luknja - 575	Slovenia	15.0998	45.8184	NA017	EF617252	JQ815525	JQ815501
Niphargus cf. stygius	Mangalia	Romania	28.5702	43.8197	CF_10.4	KF290040	na	na
Niphargus decui	Dulcești	Romania	28.5417	43.9026	AH_12.04	KF290034	na	na
Niphargus dobati	Rakov Škocjan, pod Malim naravnim mostom	Slovenia	14.3055	45.791	NA013	EF617247	JQ815526	JQ815499
Niphargus dobrogicus	Doi Mai	Romania	28.5781	43.79	SS_11.07	KF290079	na	na
Niphargus dolichopus	Suvaja pećina - Lušci Palanka	Bosnia and Herz	16.4729	44.6981	NA076	EU693297	na	JQ815490
Niphargus elegans	San Pancrazio	Italy	11.0211	45.4238	NA061	EF617297	JQ815457	JQ815485
Niphargus factor	Vjetrenica pri Zavali	Bosnia and Herzegovina	17.9839	42.8457	NA078	EU693298	JQ815543	JQ815508
Niphargus frasassianus	Frasassi Cave System	Italy	12.936	43.4306	na	GU973411	na	na
Niphargus gallicus	Dulcești	Romania	28.5442	43.9	SS_10.7	KF290089	na	na
Niphargus grandii	Torre, river	Italy	13.418	45.8364	NA080	EU693300	KP300931	KJ566715
Niphargus hrabei	Hagieni	Romania	28.4747	43.8025	JFF_12.29	KF290054	na	na
Niphargus hvarensis	spring behind church, Slano	Croatia	17.891	42.79	NA122	EU693303	na	KP300937
Niphargus ictus	Frasassi Cave System	Italy	12.936	43.4306	na	GU973415	na	na
Niphargus ilidzensis	Vrelo Bosne	Bosnia and Herzegovina	18.2672	43.8193	NA084	EU693304	JQ815462	JQ815491
Niphargus kochianus	St Albans	Great Britain	-0.338688	51.7523	NA090	EU693308	na	JQ815492
Niphargus krameri	Stranski pritok Fojbe, Šestani	Croatia	13.9865	45.2462	NA040	EF617275	JQ815527	JQ815503
Niphargus longicaudatus	Potok ob cesti Monte Faito-Vico Equense	Italy	14.4601	40.6695	NA007	EF617241	JQ815445	JQ815469
Niphargus longicaudatus (Gargano)	Sorgente di Lauro, Gargano	Italy	15.5615	41.8996	NA009	EF617243	EF617243	JQ815470
Niphargus longicaudatus (island of Cres)	Retec, spring	Croatia	14.3364	44.8877	NA006	EF617240	KP300932	KJ566705
Niphargus longicaudatus (Lisimachia)	Lisimachia jezero, coast	Greece	21.3656	38.5565	NA081, NA896	EU693310	KP133148	KP133142
Niphargus longidactylus	Sneberje, freatske vode Save	Slovenia	14.5731	46.0804	NA021	EF617256	na	JQ815473
Niphargus longiflagellum	Podpeška jama	Slovenia	14.6863	45.8393	NA093	EU693311	JQ815536	JQ815520
Niphargus montanarius	Frasassi Cave System	Italy	12.936	43.4306	na	GU973421	na	na
Niphargus orcinus	Križna jama	Slovenia	14.4673	45.7452	NA099	EU693315	JQ815532	JQ815510
Niphargus pachytelson	Podpeška jama	Slovenia	14.6863	45.8393	NA100	EU693316	JQ815535	JQ815511
Niphargus pasquinii	Sorgenti San Vittorino	Italy	12.9908	42.3763	NA010	EF617244	JQ815447	JQ815471
Niphargus puteanus	Gasthof Zur Walba, izvir S od gostišča	Germany	12.0358	48.9746	NA066	EF617302	KP300933	KJ566709
Niphargus racovitzai	Movile Cave	Romania	28.5621	43.8268	AH_10.01	KF290023	na	na
Niphargus rejici	Podpeško jezero, springs	Slovenia	14.4321	45.9684	NA048	EF617283	JQ815454	JQ815481
Niphargus rhenorhodanensis	Grotte Cormoran	France	5.39514	45.9218	NA104	EU693319	KP300934	KJ566719
Niphargus salonitanus	spring near church, Gospa od Stomorije	Croatia	16.3291	43.5698	NA053	EF617289	JQ815455	JQ815483
Niphargus schellenbergi	FK995	Germany	na	na	NA121	EU693321	na	na
Niphargus sphagnicolus	Mostec, Rožnik	Slovenia	14.4732	46.0611	NA035	EF617270	KP300935	KP300935
Niphargus stefanellii	Grotta di Fiume Coperto, Acquapuzza, Monti Lepini	Italy	12.9929	41.5176	FS_11.072	na	na	na
Niphargus stenopus	Jama pod gradom Luknja - 575	Slovenia	15.0998	45.8184	NA049	EF617284	JQ815534	JQ815506
Niphargus subtypicus	Jama pod gradom Luknja - 575	Slovenia	15.0998	45.8184	NA112	EU693326	JQ815545	JQ815514
Niphargus tatrensis	Lodowe zrodlo (Icy spring)	Poland	19.8695	49.2617	NA028	EF617263	na	na
Niphargus timavi	Labodnica/Grotta di Trebiciano	Italy	13.8286	45.6845	NA114	EU693327	JQ815465	JQ815495
Niphargus wolfi	Križna jama	Slovenia	14.4673	45.7452	NA015	EF617250	JQ815524	JQ815500
