# Supplementary material for: Morphological Evolution of Coexisting Amphipod Species Pairs from Sulfidic Caves Suggests Competitive Interactions and Character Displacement, but No Environmental Filtering and Convergence
Source: PLoS One. 2015 Apr 23;10(4):e0123535. doi: 10.1371/journal.pone.0123535 (PMC4407961; doi:10.1371/journal.pone.0123535)
Supplement: S2 Table — (XLS) [file pone.0123535.s002.xls]

## Sheet: reconstruction
S2 TABLE. Morphometric data used in reconstruction of ancestral morphology.
Species	body length (mm)	coxa II [depth] (mm)	coxa III [depth] (mm)	basis of pereopod V [width]	basis of pereopod VII [width] (mm)
Niphargus aquilex	11.25	0.49	0.53	0.49	0.56
Niphargus arbiter	31.1	2.76	3.14	2.27	2.42
Niphargus balcanicus	29.52	2.43	2.58	1.56	2.27
Niphargus brachytelson	19.87	1.03	1.12	1.06	1.12
Niphargus carniolicus	7.42	0.36	0.57	0.48	0.56
Niphargus cf. gallicus	9.4	0.59	0.63	0.54	0.65
Niphargus cf. stygius	13.99	0.89	1.01333	0.8	0.903333
Niphargus decui	8.15	0.765	0.92	0.86	0.93
Niphargus dobati	5.67	0.3	0.3	0.24	0.34
Niphargus dobrogicus	14.16	0.62	0.66	0.53	0.77
Niphargus dolichopus	17.25	1.34	7.88	1.23	1.42
Niphargus elegans	23.5	1.44	1.55	1.39	1.53
Niphargus factor	3.98	0.47	0.51	0.34	0.45
Niphargus frasassianus	15.13	0.91	0.94	0.84	0.97
Niphargus grandii	13.22	0.99	0.79	0.63	0.82
Niphargus hrabei	10.83	0.89	0.97	0.75	0.88
Niphargus hvarensis	21.3	1.89	1.67	1.48	1.83
Niphargus ictus	11.355	1.16	1.37	1.19	1.14
Niphargus illidzensis	24.86	1.34	1.39	1.2	1.36
Niphargus kochianus	4.34	0.33	0.35	0.33	0.4
Niphargus krameri	33.24	2.04	2.19	1.96	2.13
Niphargus longicaudatus	10.87	0.56	0.57	0.6	0.74
Niphargus longicaudatus (Gargano)	8.65333	0.516667	0.536667	0.52	0.626667
Niphargus longicaudatus (Lisimacha)	11.9167	0.333333	0.673333	0.626667	0.723333
Niphargus longicaudatus(Island of Cres)	13.98	0.46	0.48	0.48	0.6
Niphargus longidactylus	4.1	0.35	0.42	0.4	0.42
Niphargus longiflagellum	25.62	2.49	3.02	2.24	2.19
Niphargus montanarious	25.15	1.66	1.66	1.39	1.46
Niphargus orcinus	27.42	2.48	3.03	1.93	2.1
Niphargus pachytelson	25.4	2.24	2.42	1.84	2.02
Niphargus pasquinii	11.96	0.71	0.75	0.71	0.88
Niphargus puteanus	15.64	1.02	1.09	0.96	1.07
Niphargus rejici	18.03	1.24	1.54	1.26	1.48
Niphargus rhenorhodanesis	25	1.52	1.69	1.47	1.57
Niphargus salonitanus	25.22	2.33	2.96	2	2.35
Niphargus schellebergi	17.24	0.81	0.91	0.76	0.83
Niphargus sphagnicolis	14.54	0.84	0.87	0.85	0.96
Niphargus stefanellii	9.2	0.91	1.08	0.93	0.93
Niphargus stenopus	20.5	1.63	2.21	1.81	1.81
Niphargus subtypicus	20.54	2.1	2.33	1.53	1.78
Niphargus tatrensis	16.38	0.38	0.92	0.81	0.86
Niphargus timavi	26.7	1.33	1.4	1.23	1.38
Niphargus wolfi	5.21	0.36	0.41	0.33	0.44
Pontoniphargus racovitzai	7.185	0.67	0.84	0.84	0.95
