# Supplementary material for: Morphological Evolution of Coexisting Amphipod Species Pairs from Sulfidic Caves Suggests Competitive Interactions and Character Displacement, but No Environmental Filtering and Convergence
Source: PLoS One. 2015 Apr 23;10(4):e0123535. doi: 10.1371/journal.pone.0123535 (PMC4407961; doi:10.1371/journal.pone.0123535)
Supplement: S3 Table — (XLS) [file pone.0123535.s003.xls]

## Sheet: ecological_tests
S3 TABLE. Data used for ecological tests.
Species	System	body length (mm)	coxa II [depth] (standardized residuals)	coxa III [depth] (standardized residuals)	basis of pereopod V [width] (standardized residuals)	basis of pereopod VII [width] (standardized residuals)
Niphargus aquilex	Frasassi-regional pool	11.25	-1.04093	-0.58639	-1.0855	-1.14346
Niphargus elegans	Frasassi-regional pool	23.5	-0.82902	-0.50369	-0.46039	-0.55332
Niphargus longicaudatus	Frasassi-regional pool	10.87	-0.73331	-0.50662	-0.55126	-0.35161
Niphargus orcinus	Frasassi-regional pool	27.42	1.56355	0.84861	0.75123	0.63661
Niphargus pasquinii	Frasassi-regional pool	11.96	-0.50766	-0.3967	-0.37554	-0.09205
Niphargus spoeckeri	Frasassi-regional pool	27.55	-1.27724	-0.47316	-0.84601	-1.24783
Niphargus stefanellii	Frasassi-regional pool	9.2	0.7524	0.22806	1.18071	0.81058
Niphargus montanarious	Frasassi-regional pool	25.15	-0.50976	-0.52403	-0.8628	-1.24761
Niphargus ictus	Frasassi- extant focal species	11.355	1.05146	0.36968	1.69882	1.06617
Niphargus frasassianus	Frasassi- extant focal species	15.13	-0.59761	-0.46029	-0.62683	-0.56025
Niphargus ictus (ancestral, mean)	Frasassi-ancestral focal species, mean value	11.23	0.87573	0.31836	1.41614	0.93832
Niphargus frasassianus (ancestral, mean)	Frasassi-ancestral focal species, mean value	10.98	-0.46092	-0.39498	-0.43861	-0.28622
Niphargus ictus (ancestral, upper)	Frasassi-ancestral focal species,upper value	12.64	1.16661	0.57773	1.76514	1.58948
Niphargus frasassianus (ancestral, upper)	Frasassi-ancestral focal species, upper value	12.32	-0.1841	-0.14066	-0.10136	0.36886
Niphargus ictus (ancestral, lower)	Frasassi-ancestral focal species, lower value	9.82	0.5864	0.06456	1.05769	0.26395
Niphargus frasassianus (ancestral, lower)	Frasassi-ancestral focal species, lower value	9.64	-0.72637	-0.63917	-0.7626	-0.91365
Pontoniphargus racovitzai	Dobrogea - extant focal species	7.185	0.45305	0.13145	1.31088	1.40592
Niphargus cf.stygius	Dobrogea - extant focal species	13.99	-0.40125	-0.27461	-0.50936	-0.52415
Pontoniphargus racovitzai (ancestral, mean)	Dobrogea - ancestral focal species, mean value	18.28	-0.29815	-0.2319	-0.30473	-0.44234
Niphargus cf.stygius (ancestral, mean)	Dobrogea - ancestral focal species, mean value	10.48	-0.44125	-0.29277	-0.23209	0.07954
Pontoniphargus racovitzai (ancestral, upper)	Dobrogea - ancestral focal species, upper value	21.15	0.29506	0.32492	0.46395	0.97492
Niphargus cf.stygius (ancestral, upper)	Dobrogea - ancestral focal species, upper value	12.56	-0.01752	0.10225	0.32556	1.07358
Pontoniphargus racovitzai (ancestral, lower)	Dobrogea - ancestral focal species, lower value	15.41	-0.88393	-0.78183	-1.06809	-1.83561
Niphargus cf.stygius (ancestral, lower)	Dobrogea - ancestral focal species, lower value	8.4	-0.85149	-0.67603	-0.77734	-0.89825
Niphargus decui	Dobrogea-regional pool	8.15	0.53343	0.13757	1.15581	1.08061
Niphargus cf.gallicus	Dobrogea-regional pool	9.4	-0.3039	-0.30691	-0.4336	-0.32062
Niphargus dobrogicus	Dobrogea-regional pool	14.16	-1.29279	-0.69582	-1.63465	-1.08204
Niphargus hrabei	Dobrogea-regional pool	10.83	0.31814	-0.04334	0.06062	0.19856
